# Supplementary material for: Learning protein constitutive motifs from sequence data
Source: eLife. 2019 Mar 12;8:e39397. doi: 10.7554/eLife.39397 (PMC6436896; doi:10.7554/eLife.39397)
Supplement: Supplementary file 5. [file elife-39397-supp5.zip]

Archive with 23 entries (20 files):
- Top_features_all/
- Top_features_all/Icon
- __MACOSX/
- __MACOSX/Top_features_all/
- __MACOSX/Top_features_all/._Icon
- Top_features_all/PF00011_top_features.pdf
- Top_features_all/PF00013_top_features.pdf
- Top_features_all/PF00014_top_features.pdf
- Top_features_all/PF00017_top_features.pdf
- Top_features_all/PF00018_top_features.pdf
- Top_features_all/PF00027_top_features.pdf
- Top_features_all/PF00028_top_features.pdf
- Top_features_all/PF00035_top_features.pdf
- Top_features_all/PF00041_top_features.pdf
- Top_features_all/PF00043_top_features.pdf
- Top_features_all/PF00046_top_features.pdf
- Top_features_all/PF00076_top_features.pdf
- Top_features_all/PF00081_top_features.pdf
- Top_features_all/PF00084_top_features.pdf
- Top_features_all/PF00105_top_features.pdf
- Top_features_all/PF00107_top_features.pdf
- Top_features_all/PF00111_top_features.pdf
- __MACOSX/._Top_features_all
